# Supplementary material for: Examining the robustness of observational associations to model, measurement and sampling uncertainty with the vibration of effects framework
Source: Int J Epidemiol. 2020 Nov 5;50(1):266–78. doi: 10.1093/ije/dyaa164 (PMC7938511; doi:10.1093/ije/dyaa164)
Supplement: dyaa164_Supplementary_Data [file dyaa164_supplementary_data.zip]

Archive with 2 entries (2 files):
- ije-2020-02-0147-File002.pdf
- ije-2020-02-0147-File003.zip
